# Supplementary material for: A Convenient Oligonucleotide Conjugation via Tandem Staudinger Reaction and Amide Bond Formation at the Internucleotidic Phosphate Position
Source: Int J Mol Sci. 2024 Feb 7;25(4):2007. doi: 10.3390/ijms25042007 (PMC10889076; doi:10.3390/ijms25042007)
Supplement: Supplementary file 1 [file ijms-25-02007-s001.zip]

Archive with 1 entries (1 files):
- ijms-2793242-supplementary.pdf
